# Supplementary material for: Genetic dissection of QTLs for oil content in four maize DH populations
Source: Front Plant Sci. 2023 Apr 12;14:1174985. doi: 10.3389/fpls.2023.1174985 (PMC10130369; doi:10.3389/fpls.2023.1174985)
Supplement: Supplementary file 2 [file Table_1.xlsx]

## Sheet: Table S1
Table S1. SNPs and genetic map structure
Population	Chr.	No. of SNPs	Genetic distance (cM)	Average genetic distance (cM)	Max genetic distance (cM)
TOC1	1	205	204.31	1.00152	24.3769
	2	150	115.111	0.77256	22.0083
	3	126	98.47	0.78776	12.4675
	4	108	70.6344	0.660135	11.7221
	5	151	88.5911	0.590608	6.80675
	6	56	52.079	0.94689	10.4693
	7	57	61.1887	1.09265	10.7769
	8	90	118.979	1.33684	24.045
	9	142	60.8361	0.431462	5.42661
	10	132	55.7203	0.425346	8.09828
	overall	1217	925.92	0.767125	24.3769
TOC2	1	72	96.3328	1.3568	30
	2	68	75.6475	1.12907	30
	3	73	80.1136	1.11269	22.5196
	4	28	72.2792	2.67701	28.8065
	5	36	36.5552	1.04443	6.56726
	6	37	41.9232	1.16453	15.464
	7	59	58.8293	1.0143	18.2117
	8	37	108.97	3.02694	30
	9	96	56.0451	0.589948	11.0618
	10	69	57.5369	0.846131	7.92394
	overall	575	684.233	1.21103	30
TOC3	1	173	125.288	0.728417	22.741
	2	130	98.8446	0.766237	9.36718
	3	106	100.376	0.955964	7.06646
	4	68	69.545	1.03799	8.8786
	5	103	105.933	1.03855	30
	6	95	76.4721	0.813533	8.62834
	7	137	86.2179	0.633955	18.277
	8	89	70.5113	0.801265	6.91069
	9	49	56.1861	1.17054	8.87925
	10	72	71.4403	1.0062	24.3217
	overall	1022	860.814	0.850607	30
TOC4	1	113	124.795	1.11424	8.04722
	2	87	80.4231	0.935152	17.2902
	3	161	95.1725	0.594828	7.55848
	4	92	84.1432	0.92465	14.8486
	5	103	93.9461	0.92104	10.7755
	6	65	61.4828	0.960669	10.2934
	7	167	86.6885	0.52222	20.7224
	8	77	90.9681	1.19695	16.047
	9	103	64.0424	0.627866	7.61513
	10	71	55.0091	0.785845	8.48669
	overall	1039	836.671	0.813091	20.7224
