# Supplementary material for: Genetic dissection of QTLs for oil content in four maize DH populations
Source: Front Plant Sci. 2023 Apr 12;14:1174985. doi: 10.3389/fpls.2023.1174985 (PMC10130369; doi:10.3389/fpls.2023.1174985)
Supplement: Supplementary file 3 [file Table_2.xlsx]

## Sheet: Table S2
Table S2. Association of candidate genes with kernel oil QTLs
Gene ID	Gene name	Chr	Start	End	QTL	Pop	Chr	Peak	Start_QTL	End_QTL
Zm00001d027766	KCS30	1	13137072	13140293	qOC-2-1	TOC2	1	12716397	12716397	26182746
Zm00001d027810		1	14247874	14250263	qOC-2-1	TOC2	1	12716397	12716397	26182746
Zm00001d027812		1	14319418	14320918	qOC-2-1	TOC2	1	12716397	12716397	26182746
Zm00001d027887		1	16744340	16746866	qOC-2-1	TOC2	1	12716397	12716397	26182746
Zm00001d027888		1	16748760	16752406	qOC-2-1	TOC2	1	12716397	12716397	26182746
Zm00001d027904	KCS13	1	17186476	17190166	qOC-2-1	TOC2	1	12716397	12716397	26182746
Zm00001d027916		1	17533781	17553169	qOC-2-1	TOC2	1	12716397	12716397	26182746
Zm00001d002509		2	14286681	14288026	qOC-2-2	TOC2	2	30388022	11165955	30388022
Zm00001d002613		2	16763862	16766485	qOC-2-2	TOC2	2	30388022	11165955	30388022
Zm00001d002652		2	18288512	18289829	qOC-2-2	TOC2	2	30388022	11165955	30388022
Zm00001d002727		2	20534714	20537080	qOC-2-2	TOC2	2	30388022	11165955	30388022
Zm00001d002728		2	20554747	20557082	qOC-2-2	TOC2	2	30388022	11165955	30388022
Zm00001d002730		2	20595453	20596460	qOC-2-2	TOC2	2	30388022	11165955	30388022
Zm00001d002768	OLE1	2	22071813	22072283	qOC-2-2	TOC2	2	30388022	11165955	30388022
Zm00001d002859	FAD11	2	24840671	24844622	qOC-2-2	TOC2	2	30388022	11165955	30388022
Zm00001d002940		2	27630673	27637515	qOC-2-2	TOC2	2	30388022	11165955	30388022
Zm00001d003581		2	48886178	48887584	qOC-3-1	TOC3	2	58264964	46132733	58264964
Zm00001d003630		2	51047805	51050712	qOC-3-1	TOC3	2	58264964	46132733	58264964
Zm00001d003702	ACSN2	2	55231147	55233488	qOC-3-1	TOC3	2	58264964	46132733	58264964
Zm00001d003703		2	55390825	55395981	qOC-3-1	TOC3	2	58264964	46132733	58264964
Zm00001d003744		2	57100388	57105801	qOC-3-1	TOC3	2	58264964	46132733	58264964
Zm00001d003750		2	57475947	57481107	qOC-3-1	TOC3	2	58264964	46132733	58264964
Zm00001d039693		3	12049978	12088417	qOC-3-2	TOC3	3	22640935	11575815	149695163
Zm00001d039701		3	12554733	12560537	qOC-3-2	TOC3	3	22640935	11575815	149695163
Zm00001d039741		3	13588226	13588711	qOC-3-2	TOC3	3	22640935	11575815	149695163
Zm00001d039768		3	14322487	14330117	qOC-3-2	TOC3	3	22640935	11575815	149695163
Zm00001d039848		3	16535244	16539074	qOC-3-2	TOC3	3	22640935	11575815	149695163
Zm00001d039856		3	16786916	16799630	qOC-3-2	TOC3	3	22640935	11575815	149695163
Zm00001d039895		3	18465873	18467441	qOC-3-2	TOC3	3	22640935	11575815	149695163
Zm00001d039898		3	18556034	18557611	qOC-3-2	TOC3	3	22640935	11575815	149695163
Zm00001d039953		3	20547776	20548475	qOC-3-2	TOC3	3	22640935	11575815	149695163
Zm00001d040058		3	25400406	25405798	qOC-3-2	TOC3	3	22640935	11575815	149695163
Zm00001d040076		3	25952306	25959681	qOC-3-2	TOC3	3	22640935	11575815	149695163
Zm00001d040196		3	31701671	31703349	qOC-3-2	TOC3	3	22640935	11575815	149695163
Zm00001d040239		3	33381788	33383589	qOC-3-2	TOC3	3	22640935	11575815	149695163
Zm00001d040265		3	35056424	35060100	qOC-3-2	TOC3	3	22640935	11575815	149695163
Zm00001d040398		3	41307697	41310069	qOC-3-2	TOC3	3	22640935	11575815	149695163
Zm00001d040550		3	49047940	49052983	qOC-3-2	TOC3	3	22640935	11575815	149695163
Zm00001d040671		3	57175975	57178104	qOC-3-2	TOC3	3	22640935	11575815	149695163
Zm00001d040753		3	63599746	63600762	qOC-3-2	TOC3	3	22640935	11575815	149695163
Zm00001d040901		3	77281572	77301205	qOC-3-2	TOC3	3	22640935	11575815	149695163
Zm00001d040916		3	78975746	78976849	qOC-3-2	TOC3	3	22640935	11575815	149695163
Zm00001d040981		3	87908250	87915687	qOC-3-2	TOC3	3	22640935	11575815	149695163
Zm00001d041204		3	105356377	105359732	qOC-3-2	TOC3	3	22640935	11575815	149695163
Zm00001d041220		3	106078570	106079511	qOC-3-2	TOC3	3	22640935	11575815	149695163
Zm00001d041481		3	122812178	122814203	qOC-1-1	TOC1	3	162542604	112369079	169001364
Zm00001d041481		3	122812178	122814203	qOC-3-2	TOC3	3	22640935	11575815	149695163
Zm00001d041596		3	129159709	129161496	qOC-1-1	TOC1	3	162542604	112369079	169001364
Zm00001d041596		3	129159709	129161496	qOC-3-2	TOC3	3	22640935	11575815	149695163
Zm00001d041608		3	129601695	129605205	qOC-1-1	TOC1	3	162542604	112369079	169001364
Zm00001d041608		3	129601695	129605205	qOC-3-2	TOC3	3	22640935	11575815	149695163
Zm00001d041624		3	129822259	129827276	qOC-1-1	TOC1	3	162542604	112369079	169001364
Zm00001d041624		3	129822259	129827276	qOC-3-2	TOC3	3	22640935	11575815	149695163
Zm00001d042057		3	148970593	148972670	qOC-1-1	TOC1	3	162542604	112369079	169001364
Zm00001d042057		3	148970593	148972670	qOC-3-2	TOC3	3	22640935	11575815	149695163
Zm00001d042105		3	150764059	150765065	qOC-1-1	TOC1	3	162542604	112369079	169001364
Zm00001d042153		3	153913130	153917438	qOC-1-1	TOC1	3	162542604	112369079	169001364
Zm00001d042183		3	155335236	155338925	qOC-1-1	TOC1	3	162542604	112369079	169001364
Zm00001d042253		3	157459551	157461659	qOC-1-1	TOC1	3	162542604	112369079	169001364
Zm00001d042344	SACD1	3	162243684	162248792	qOC-1-1	TOC1	3	162542604	112369079	169001364
Zm00001d042383		3	164038335	164038655	qOC-1-1	TOC1	3	162542604	112369079	169001364
Zm00001d042396	VP1	3	164461221	164466141	qOC-1-1	TOC1	3	162542604	112369079	169001364
Zm00001d042452		3	168271444	168271772	qOC-1-1	TOC1	3	162542604	112369079	169001364
Zm00001d052810		4	201667424	201671532	qOC-3-3	TOC3	4	232424191	196024991	241810328
Zm00001d052923		4	205035148	205037005	qOC-3-3	TOC3	4	232424191	196024991	241810328
Zm00001d052931		4	205249788	205256858	qOC-3-3	TOC3	4	232424191	196024991	241810328
Zm00001d053009	ACSN1	4	208861873	208866868	qOC-3-3	TOC3	4	232424191	196024991	241810328
Zm00001d053024		4	209800024	209801937	qOC-3-3	TOC3	4	232424191	196024991	241810328
Zm00001d053054		4	211042468	211043881	qOC-3-3	TOC3	4	232424191	196024991	241810328
Zm00001d053067		4	211990615	211995460	qOC-3-3	TOC3	4	232424191	196024991	241810328
Zm00001d053101		4	213756616	213759917	qOC-3-3	TOC3	4	232424191	196024991	241810328
Zm00001d053106		4	214001973	214002869	qOC-3-3	TOC3	4	232424191	196024991	241810328
Zm00001d053127	LACS2	4	214702095	214710403	qOC-3-3	TOC3	4	232424191	196024991	241810328
Zm00001d053149		4	216214682	216218840	qOC-3-3	TOC3	4	232424191	196024991	241810328
Zm00001d053174		4	218061966	218062550	qOC-3-3	TOC3	4	232424191	196024991	241810328
Zm00001d053247		4	222077006	222089641	qOC-3-3	TOC3	4	232424191	196024991	241810328
Zm00001d053252		4	222450297	222458066	qOC-3-3	TOC3	4	232424191	196024991	241810328
Zm00001d053308		4	225414701	225429993	qOC-3-3	TOC3	4	232424191	196024991	241810328
Zm00001d013259	ZMM15	5	7240613	7258833	qOC-4-1	TOC4	5	11957469	6094723	20786628
Zm00001d013393		5	10321806	10328605	qOC-4-1	TOC4	5	11957469	6094723	20786628
Zm00001d013406		5	10497408	10501324	qOC-4-1	TOC4	5	11957469	6094723	20786628
Zm00001d013442		5	11681565	11709145	qOC-4-1	TOC4	5	11957469	6094723	20786628
Zm00001d013461		5	12111433	12113050	qOC-4-1	TOC4	5	11957469	6094723	20786628
Zm00001d013469		5	12350428	12355805	qOC-4-1	TOC4	5	11957469	6094723	20786628
Zm00001d013483		5	12622005	12623895	qOC-4-1	TOC4	5	11957469	6094723	20786628
Zm00001d013770		5	19788462	19790122	qOC-3-4	TOC3	5	43181638	15739687	85582949
Zm00001d013770		5	19788462	19790122	qOC-4-1	TOC4	5	11957469	6094723	20786628
Zm00001d013913		5	24519440	24520129	qOC-3-4	TOC3	5	43181638	15739687	85582949
Zm00001d013920		5	24847545	24853940	qOC-3-4	TOC3	5	43181638	15739687	85582949
Zm00001d013924		5	24948366	24954210	qOC-3-4	TOC3	5	43181638	15739687	85582949
Zm00001d013935		5	25228457	25241728	qOC-3-4	TOC3	5	43181638	15739687	85582949
Zm00001d014036		5	29988171	29994693	qOC-3-4	TOC3	5	43181638	15739687	85582949
Zm00001d014052		5	30820283	30827303	qOC-3-4	TOC3	5	43181638	15739687	85582949
Zm00001d014055		5	30845333	30853050	qOC-3-4	TOC3	5	43181638	15739687	85582949
Zm00001d014093		5	32109604	32113606	qOC-3-4	TOC3	5	43181638	15739687	85582949
Zm00001d014168	KCS31	5	34952246	34956390	qOC-3-4	TOC3	5	43181638	15739687	85582949
Zm00001d014294		5	39803826	39816170	qOC-3-4	TOC3	5	43181638	15739687	85582949
Zm00001d014308		5	40495144	40497737	qOC-3-4	TOC3	5	43181638	15739687	85582949
Zm00001d014335		5	41174766	41176346	qOC-3-4	TOC3	5	43181638	15739687	85582949
Zm00001d014357		5	42504946	42506201	qOC-3-4	TOC3	5	43181638	15739687	85582949
Zm00001d014386		5	44141573	44143424	qOC-3-4	TOC3	5	43181638	15739687	85582949
Zm00001d014425		5	46337460	46350865	qOC-3-4	TOC3	5	43181638	15739687	85582949
Zm00001d014426		5	46369407	46376355	qOC-3-4	TOC3	5	43181638	15739687	85582949
Zm00001d014444		5	47371203	47385726	qOC-3-4	TOC3	5	43181638	15739687	85582949
Zm00001d014459		5	48278316	48280704	qOC-3-4	TOC3	5	43181638	15739687	85582949
Zm00001d014498	SACD7	5	50401776	50403002	qOC-3-4	TOC3	5	43181638	15739687	85582949
Zm00001d014506		5	50715540	50717216	qOC-3-4	TOC3	5	43181638	15739687	85582949
Zm00001d014523		5	51496653	51498724	qOC-3-4	TOC3	5	43181638	15739687	85582949
Zm00001d014758		5	61807671	61809017	qOC-3-4	TOC3	5	43181638	15739687	85582949
Zm00001d014817		5	64426433	64428053	qOC-3-4	TOC3	5	43181638	15739687	85582949
Zm00001d014818		5	64433733	64435917	qOC-3-4	TOC3	5	43181638	15739687	85582949
Zm00001d014819		5	64524204	64525810	qOC-3-4	TOC3	5	43181638	15739687	85582949
Zm00001d014820		5	64545559	64547354	qOC-3-4	TOC3	5	43181638	15739687	85582949
Zm00001d014903		5	67438945	67442847	qOC-3-4	TOC3	5	43181638	15739687	85582949
Zm00001d014906		5	67681040	67684923	qOC-3-4	TOC3	5	43181638	15739687	85582949
Zm00001d014911		5	67870239	67877687	qOC-3-4	TOC3	5	43181638	15739687	85582949
Zm00001d014918		5	68352282	68353706	qOC-3-4	TOC3	5	43181638	15739687	85582949
Zm00001d014958		5	70273022	70274609	qOC-3-4	TOC3	5	43181638	15739687	85582949
Zm00001d014984		5	71081505	71083052	qOC-3-4	TOC3	5	43181638	15739687	85582949
Zm00001d015029		5	72778046	72784506	qOC-3-4	TOC3	5	43181638	15739687	85582949
Zm00001d015033		5	72855538	72858777	qOC-3-4	TOC3	5	43181638	15739687	85582949
Zm00001d015103		5	75381788	75385750	qOC-3-4	TOC3	5	43181638	15739687	85582949
Zm00001d015234		5	80281071	80289642	qOC-3-4	TOC3	5	43181638	15739687	85582949
Zm00001d015256		5	81457700	81460503	qOC-3-4	TOC3	5	43181638	15739687	85582949
Zm00001d015344		5	85576630	85579855	qOC-3-4	TOC3	5	43181638	15739687	85582949
Zm00001d017251		5	190355325	190360718	qOC-3-5	TOC3	5	202269119	188273184	207376597
Zm00001d017418		5	195379356	195383453	qOC-1-2	TOC1	5	193528478	191470769	199143914
Zm00001d017418		5	195379356	195383453	qOC-3-5	TOC3	5	202269119	188273184	207376597
Zm00001d017457		5	196444127	196445770	qOC-1-2	TOC1	5	193528478	191470769	199143914
Zm00001d017457		5	196444127	196445770	qOC-3-5	TOC3	5	202269119	188273184	207376597
Zm00001d017499		5	197640444	197641542	qOC-1-2	TOC1	5	193528478	191470769	199143914
Zm00001d017499		5	197640444	197641542	qOC-3-5	TOC3	5	202269119	188273184	207376597
Zm00001d017500		5	197645886	197646921	qOC-1-2	TOC1	5	193528478	191470769	199143914
Zm00001d017500		5	197645886	197646921	qOC-3-5	TOC3	5	202269119	188273184	207376597
Zm00001d017528		5	198865922	198867526	qOC-1-2	TOC1	5	193528478	191470769	199143914
Zm00001d017528		5	198865922	198867526	qOC-3-5	TOC3	5	202269119	188273184	207376597
Zm00001d017546		5	199267786	199268293	qOC-3-5	TOC3	5	202269119	188273184	207376597
Zm00001d017584		5	200700839	200710960	qOC-3-5	TOC3	5	202269119	188273184	207376597
Zm00001d017598		5	201224244	201226626	qOC-3-5	TOC3	5	202269119	188273184	207376597
Zm00001d017726		5	205300454	205303606	qOC-3-5	TOC3	5	202269119	188273184	207376597
Zm00001d017748		5	205851491	205853476	qOC-3-5	TOC3	5	202269119	188273184	207376597
Zm00001d017767		5	206244670	206247552	qOC-3-5	TOC3	5	202269119	188273184	207376597
Zm00001d017785		5	206726528	206728565	qOC-3-5	TOC3	5	202269119	188273184	207376597
Zm00001d037643		6	132724336	132727573	qOC-4-2	TOC4	6	131707754	129108089	140521942
Zm00001d037677		6	133754895	133755200	qOC-4-2	TOC4	6	131707754	129108089	140521942
Zm00001d037701		6	134444666	134446246	qOC-4-2	TOC4	6	131707754	129108089	140521942
Zm00001d037760	DGATI2	6	136606701	136613008	qOC-4-2	TOC4	6	131707754	129108089	140521942
Zm00001d021462		7	152744845	152756833	qOC-4-3	TOC4	7	165506545	146022792	168320367
Zm00001d021463		7	152789447	152789741	qOC-4-3	TOC4	7	165506545	146022792	168320367
Zm00001d021490		7	153920007	153923619	qOC-4-3	TOC4	7	165506545	146022792	168320367
Zm00001d021646		7	158960253	158969690	qOC-4-3	TOC4	7	165506545	146022792	168320367
Zm00001d021675		7	159778664	159790814	qOC-4-3	TOC4	7	165506545	146022792	168320367
Zm00001d021787		7	162992393	162997476	qOC-4-3	TOC4	7	165506545	146022792	168320367
Zm00001d021982		7	167529000	167531402	qOC-4-3	TOC4	7	165506545	146022792	168320367
Zm00001d008509		8	10982180	10985551	qOC-4-4	TOC4	8	63280888	10654522	65483447
Zm00001d008557		8	12952638	12957209	qOC-4-4	TOC4	8	63280888	10654522	65483447
Zm00001d008592		8	13774907	13777908	qOC-4-4	TOC4	8	63280888	10654522	65483447
Zm00001d008600		8	14146760	14152703	qOC-4-4	TOC4	8	63280888	10654522	65483447
Zm00001d008622		8	15000230	15005452	qOC-4-4	TOC4	8	63280888	10654522	65483447
Zm00001d008623		8	15007294	15014756	qOC-4-4	TOC4	8	63280888	10654522	65483447
Zm00001d008671		8	16753262	16778656	qOC-4-4	TOC4	8	63280888	10654522	65483447
Zm00001d008672		8	16791141	16796019	qOC-4-4	TOC4	8	63280888	10654522	65483447
Zm00001d008674		8	16864595	16879386	qOC-4-4	TOC4	8	63280888	10654522	65483447
Zm00001d008727		8	17939385	17943956	qOC-4-4	TOC4	8	63280888	10654522	65483447
Zm00001d008771		8	19571064	19580180	qOC-4-4	TOC4	8	63280888	10654522	65483447
Zm00001d008814		8	21374741	21378820	qOC-4-4	TOC4	8	63280888	10654522	65483447
Zm00001d008827		8	21834900	21838661	qOC-4-4	TOC4	8	63280888	10654522	65483447
Zm00001d008836		8	22076836	22077153	qOC-4-4	TOC4	8	63280888	10654522	65483447
Zm00001d008837		8	22078652	22080187	qOC-4-4	TOC4	8	63280888	10654522	65483447
Zm00001d008892		8	24167040	24167768	qOC-4-4	TOC4	8	63280888	10654522	65483447
Zm00001d008999		8	29415117	29416751	qOC-4-4	TOC4	8	63280888	10654522	65483447
Zm00001d009075		8	34795467	34807548	qOC-4-4	TOC4	8	63280888	10654522	65483447
Zm00001d009077		8	34966351	34970260	qOC-4-4	TOC4	8	63280888	10654522	65483447
Zm00001d009150		8	39632049	39636351	qOC-4-4	TOC4	8	63280888	10654522	65483447
Zm00001d009182		8	41433035	41440080	qOC-4-4	TOC4	8	63280888	10654522	65483447
Zm00001d009261		8	48183554	48184372	qOC-4-4	TOC4	8	63280888	10654522	65483447
Zm00001d009280		8	50951435	50952959	qOC-4-4	TOC4	8	63280888	10654522	65483447
Zm00001d009354	KCS34	8	58290009	58291469	qOC-4-4	TOC4	8	63280888	10654522	65483447
Zm00001d009383		8	61549700	61552828	qOC-4-4	TOC4	8	63280888	10654522	65483447
Zm00001d047150		9	120122544	120126124	qOC-1-3	TOC1	9	125242833	113850895	143024206
Zm00001d047190	KCS40	9	121408846	121410264	qOC-1-3	TOC1	9	125242833	113850895	143024206
Zm00001d047255		9	124477957	124483883	qOC-1-3	TOC1	9	125242833	113850895	143024206
Zm00001d047255		9	124477957	124483883	qOC-2-3	TOC2	9	129704707	121998384	130803473
Zm00001d047261		9	124760891	124766137	qOC-1-3	TOC1	9	125242833	113850895	143024206
Zm00001d047261		9	124760891	124766137	qOC-2-3	TOC2	9	129704707	121998384	130803473
Zm00001d047299		9	125977673	125987870	qOC-1-3	TOC1	9	125242833	113850895	143024206
Zm00001d047299		9	125977673	125987870	qOC-2-3	TOC2	9	129704707	121998384	130803473
Zm00001d047317		9	126398219	126413090	qOC-1-3	TOC1	9	125242833	113850895	143024206
Zm00001d047317		9	126398219	126413090	qOC-2-3	TOC2	9	129704707	121998384	130803473
Zm00001d047386		9	128432402	128436402	qOC-1-3	TOC1	9	125242833	113850895	143024206
Zm00001d047386		9	128432402	128436402	qOC-2-3	TOC2	9	129704707	121998384	130803473
Zm00001d047447		9	130364956	130370673	qOC-1-3	TOC1	9	125242833	113850895	143024206
Zm00001d047447		9	130364956	130370673	qOC-2-3	TOC2	9	129704707	121998384	130803473
Zm00001d047457		9	130800272	130803760	qOC-1-3	TOC1	9	125242833	113850895	143024206
Zm00001d047457		9	130800272	130803760	qOC-2-3	TOC2	9	129704707	121998384	130803473
Zm00001d047620		9	137229665	137231701	qOC-1-3	TOC1	9	125242833	113850895	143024206
Zm00001d047663		9	138531558	138535469	qOC-1-3	TOC1	9	125242833	113850895	143024206
Zm00001d047666		9	138641847	138647860	qOC-1-3	TOC1	9	125242833	113850895	143024206
Zm00001d047706		9	139664856	139667272	qOC-1-3	TOC1	9	125242833	113850895	143024206
Zm00001d047743	FAD7	9	140447306	140450284	qOC-1-3	TOC1	9	125242833	113850895	143024206
Zm00001d047763		9	141267121	141272195	qOC-1-3	TOC1	9	125242833	113850895	143024206
Zm00001d024212		10	56828755	56838148	qOC-2-4	TOC2	10	55988919	55988919	79468716
Zm00001d024273	SACD10	10	60915073	60917622	qOC-2-4	TOC2	10	55988919	55988919	79468716
Zm00001d024337		10	65380191	65390574	qOC-2-4	TOC2	10	55988919	55988919	79468716
Zm00001d024343		10	65880914	65886361	qOC-2-4	TOC2	10	55988919	55988919	79468716
Zm00001d024528		10	76465805	76467972	qOC-2-4	TOC2	10	55988919	55988919	79468716
Zm00001d024529		10	76536049	76537953	qOC-2-4	TOC2	10	55988919	55988919	79468716
